# Supplementary material for: Associations of Thyroid and Parathyroid Hormones with Arterial Stiffness in Emergency Department Patients: A Prospective Cross-Sectional Study
Source: Medicina (Kaunas). 2025 Apr 28;61(5):812. doi: 10.3390/medicina61050812 (PMC12113468; doi:10.3390/medicina61050812)
Supplement: Supplementary file 1 [file medicina-61-00812-s001.zip]

Archive with 1 entries (1 files):
- medicina-3548917-supplementary.pdf
